# Supplementary material for: ﻿Re-establishment of Sileneneglecta Ten. (Caryophyllaceae) with taxonomic notes on some related taxa
Source: PhytoKeys. 2022 May 11;195:143–60. doi: 10.3897/phytokeys.195.81370 (PMC9848993; doi:10.3897/phytokeys.195.81370)
Supplement: XML Treatment for Silene neglecta [file phytokeys.195.81370-treatment1.xml]

<!DOCTYPE tp:taxon-treatment
  PUBLIC "-//TaxonX//DTD Taxonomic Treatment Publishing DTD v0 20100105//EN" "tax-treatment-NSO.dtd">
<tp:taxon-treatment xmlns:tp="http://www.plazi.org/taxpub"><tp:treatment-meta><kwd-group><label>Taxon classification</label><kwd>
                <named-content content-type="kingdom">Plantae</named-content>
              </kwd><kwd>
                <named-content content-type="order">Caryophyllales</named-content>
              </kwd><kwd>
                <named-content content-type="family">Caryophyllaceae</named-content>
              </kwd></kwd-group><mixed-citation publication-type="journal"><person-group><name><surname>Sáez</surname><given-names>Llorenç</given-names></name><name><surname>Mesbah</surname><given-names>Melilia</given-names></name><name><surname>López-Alvarado</surname><given-names>Javier</given-names></name><name><surname>Bacchetta</surname><given-names>Gianluigi</given-names></name><name><surname>El Mokni</surname><given-names>Ridha</given-names></name><name><surname>Peruzzi</surname><given-names>Lorenzo</given-names></name><name><surname>Oxelman</surname><given-names>Bengt</given-names></name></person-group><article-title>﻿Re-establishment of <italic><tp:taxon-name><tp:taxon-name-part taxon-name-part-type="genus" reg="Silene">Silene</tp:taxon-name-part><tp:taxon-name-part taxon-name-part-type="species" reg="neglecta">neglecta</tp:taxon-name-part></tp:taxon-name></italic> Ten. (<tp:taxon-name><tp:taxon-name-part taxon-name-part-type="genus" reg="Caryophyllaceae">Caryophyllaceae</tp:taxon-name-part></tp:taxon-name>) with taxonomic notes on some related taxa</article-title><source>PhytoKeys</source><day>11</day><month>05</month><year>2022</year><volume>195</volume><fpage>143</fpage><lpage>160</lpage><pub-id pub-id-type="doi">10.3897/phytokeys.195.81370</pub-id></mixed-citation></tp:treatment-meta><tp:nomenclature><label>﻿</label><tp:taxon-name>
              <object-id xmlns:xlink="http://www.w3.org/1999/xlink" content-type="arpha" xlink:type="simple">BF0586CC-7EA9-5681-85B5-D111168D6F0B</object-id>
              <tp:taxon-name-part taxon-name-part-type="genus" reg="Silene">Silene</tp:taxon-name-part>
              <tp:taxon-name-part taxon-name-part-type="species" reg="neglecta">neglecta</tp:taxon-name-part>
            </tp:taxon-name><tp:taxon-authority>Ten., Fl. Neapol. Prodr. App. 5: 13. 1826.</tp:taxon-authority><tp:nomenclature-citation-list><tp:nomenclature-citation><tp:taxon-name>
                  <tp:taxon-name-part taxon-name-part-type="genus" reg="Silene"/>
                  <tp:taxon-name-part taxon-name-part-type="species" reg="nocturna"/>
                  <tp:taxon-name-part taxon-name-part-type="subspecies" reg="neglecta"/>
                </tp:taxon-name><comment>≡ <tp:taxon-name><tp:taxon-name-part taxon-name-part-type="genus" reg="Silene">Silene</tp:taxon-name-part><tp:taxon-name-part taxon-name-part-type="species" reg="nocturna">nocturna</tp:taxon-name-part><tp:taxon-name-part taxon-name-part-type="infraspecific-rank">subsp.</tp:taxon-name-part><tp:taxon-name-part taxon-name-part-type="subspecies" reg="neglecta">neglecta</tp:taxon-name-part></tp:taxon-name> (Ten.) Arcang. Comp. Fl. Ital.: 88. 1882. Lectotype (designated by Peruzzi &amp; Carta, 2013: 45): [Italy] Campania: Persano, s.d., <italic>Tenore s.n.</italic> (NAP!). </comment></tp:nomenclature-citation><tp:nomenclature-citation><tp:taxon-name>
                  <tp:taxon-name-part taxon-name-part-type="genus" reg="Silene"/>
                  <tp:taxon-name-part taxon-name-part-type="species" reg="martinolii"/>
                </tp:taxon-name><comment>= <tp:taxon-name><tp:taxon-name-part taxon-name-part-type="genus" reg="Silene">Silene</tp:taxon-name-part><tp:taxon-name-part taxon-name-part-type="species" reg="martinolii">martinolii</tp:taxon-name-part></tp:taxon-name> Bocchieri &amp; B.Mulas, Boll. Soc. Sarda Sci. Nat. 26: 301. 1988; syn. nov. Holotype (Bocchieri &amp; Mulas, 1988: 301): [Italy. Sardinia] Isola il Toro, 22 May 1988, <italic>Bocchieri &amp; Mulas s.n.</italic> (CAG!). </comment></tp:nomenclature-citation></tp:nomenclature-citation-list></tp:nomenclature><tp:treatment-sec sec-type="description" id="SECID0EDLBG"><title>Description.</title><p>Annual herb (rarely biennial) green or greyish-green, hairy. Stems (10–)15–50(–70) cm, more or less erect (rarely prostrate-ascending), unbranched to much-branched, densely hairy, usually viscid above. Lower leaves spatulate to obovate; cauline leaves obovate to linear-lanceolate. Flowers 2–9(–10) in raceme-like monochasial cymes; lowermost pedicels shorter or longer than calyx (0.45–2.00 times as long as calyx in fruit), erect to patent, pubescent-glandular. Calyx 8–13 mm long, subcylindrical to cylindrical-ovoid in flower, attenuate, becoming subovoid to ovoid in fruit, usually densely hairy, covered by long eglandular hairs (up to 1.9 mm long) and glandular hairs (up to 2 mm long); calyx teeth triangular to linear-lanceolate or linear, acute; veins anastomosing. Petals pale pink to pinkish-purple, rarely white; limb 4.5–6.0 mm, subentire or emarginate; coronal scales 1.2–2.2 mm, whitish to pink. Stamens with alternate filaments hairy at base, sometimes all hairy at base; anthers 1.0–1.5 mm long, lilac to purple, exserted from corolla mouth. Gonophore (1.8–)2.0–2.4(–2.6) mm long, puberulent. Capsule 6.0–8.5 mm, subcylindrical, enclosed within the calyx. Seeds (0.90–)0.91–1.02(–1.05) × (0.76–)0.80–0.89(–0.91) blackish to dark brown; faces deeply concave, tuberculate; back wide, slightly canaliculate.</p></tp:treatment-sec><tp:treatment-sec sec-type="Flowering time" id="SECID0EILBG"><title>Flowering time.</title><p>Between March (exceptionally at the beginning of February) and May.</p></tp:treatment-sec><tp:treatment-sec sec-type="Chromosome number" id="SECID0ENLBG"><title>Chromosome number.</title><p>2<italic>n</italic> = 24 (<xref ref-type="bibr" rid="B16">Peruzzi and Carta 2013</xref>; <xref ref-type="bibr" rid="B4">Bosch et al. 2019</xref>).</p></tp:treatment-sec><tp:treatment-sec sec-type="habitat" id="SECID0E4LBG"><title>Habitat.</title><p>Rocky places, maritime sands and grassland, usually on siliceous substrata, 0–1700 m a.s.l.</p></tp:treatment-sec><tp:treatment-sec sec-type="distribution" id="SECID0ECMBG"><title>Distribution.</title><p>Central and southern Italy, south-western Sardinia, Sicily, northern Algeria and Tunisia and north-eastern Spain.</p></tp:treatment-sec><tp:treatment-sec sec-type="material" id="SECID0EHMBG"><title>Specimens examined.</title><p><bold>Algeria</bold>: Terrains siliceux, berges maritimes sur la route de Cap de Garde, au-dessous de la colline des Caroubiers à Bône, 5 March 1867, <italic>Tribout</italic> (P05032571); Bône, rochers maritimes, 12 Apr 1867, <italic>Tribout</italic> (P05033844); subéraire, près de Bessombourg, 500–600 m alt., Kabylie de Collo, 17 May 1944, <italic>L. Faurel</italic> (P05110031, P05135518); subéraire, des crètes de Boudra, près de Bessombourg, 600 m alt., Kabylie de Collo, 26 May 1944, <italic>L. Faurel</italic> (P05050465); pentes rocheuses du flanc sud du Djebel Tababort, 1700 m alt., (Dt. de Constantine), 29 May 1952, <italic>L. Faurel</italic> (P05110033); près du Col de Terras, 800 m alt., environ 5 km à l’ouest de Zitouna (ex Bessombourg), Kabylie de Collo, 8 Juin 1984, <italic>A. Dubuis</italic> (MPU286766); <bold>Italy</bold>: Campania: Ischia, Oct 1835, <italic>Gussone</italic> (K00728586); Campania, vigneti del Vesuvio, 150 m alt., 29 Apr 1911, <italic>G. Pellanda</italic> (BC8940, MA 31093, US1272504); Campi Flegrei, prope Capo Miseno, 100 m alt., solo siliceo, 15 May 1913, <italic>M. Guadagno</italic> (BC8939); Torre Gaveta, May 1913, <italic>M. Guadagno</italic> (MA31092, MA31096, MPU300592); Sardinia: Isola il Toro, 22 May 1988, <italic>E. Bocchieri &amp; B. Mulas</italic> (CAG, holotype <italic><tp:taxon-name><tp:taxon-name-part taxon-name-part-type="genus" reg="Silene">S.</tp:taxon-name-part><tp:taxon-name-part taxon-name-part-type="species" reg="martinolii">martinolii</tp:taxon-name-part></tp:taxon-name></italic>); Isola Rossa, Golfo di Teulada, 10 July 1988, <italic>E. Bocchieri</italic> (CAG, sub <italic><tp:taxon-name><tp:taxon-name-part taxon-name-part-type="genus" reg="Silene">S.</tp:taxon-name-part><tp:taxon-name-part taxon-name-part-type="species" reg="martinolii">martinolii</tp:taxon-name-part></tp:taxon-name></italic>); Isola la Vacca, 18 Feb 1990, <italic>E. Bocchieri</italic> (CAG, sub <italic><tp:taxon-name><tp:taxon-name-part taxon-name-part-type="genus" reg="Silene">S.</tp:taxon-name-part><tp:taxon-name-part taxon-name-part-type="species" reg="martinolii">martinolii</tp:taxon-name-part></tp:taxon-name></italic>); S’Aqua sa Canna, Isola di S. Antioco, 12 Apr 1992, <italic>L. Mossa</italic> (CAG, sub <italic><tp:taxon-name><tp:taxon-name-part taxon-name-part-type="genus" reg="Silene">S.</tp:taxon-name-part><tp:taxon-name-part taxon-name-part-type="species" reg="martinolii">martinolii</tp:taxon-name-part></tp:taxon-name></italic>); Sa Corona su Crabi, isola di S. Antioco, 20 May 1993, <italic>L. Mossa</italic> (CAG, sub <italic><tp:taxon-name><tp:taxon-name-part taxon-name-part-type="genus" reg="Silene">S.</tp:taxon-name-part><tp:taxon-name-part taxon-name-part-type="species" reg="martinolii">martinolii</tp:taxon-name-part></tp:taxon-name></italic>); Sicily: Lipari, Apr 1902, <italic>Ross 317</italic> (WAG); Vulcano Island, Apr 2017, <italic>D. Carrera</italic> (grown from seed by J. López &amp; L. Sáez, May 2018, L. Sáez, herb. pers.); Tuscany: Insula Igilium (Giglio), 17 May 1894 <italic>Sommier</italic> (MPU772254); Insula Igilium (hod. Giglio), prope Portum, 5 Apr 1899, <italic>Sommier</italic> (MA31097); Insula Inarime, in campis aridis, May 1905, <italic>M. Guadagno</italic> (US548489); Isola d’Elba (Tuscan Archipelago), Miniera del Ginevro, 27 Apr 2017, <italic>B. Pierini</italic> (PI, sub <italic><tp:taxon-name><tp:taxon-name-part taxon-name-part-type="genus" reg="Silene">S.</tp:taxon-name-part><tp:taxon-name-part taxon-name-part-type="species" reg="mutabilis">mutabilis</tp:taxon-name-part></tp:taxon-name></italic>). <bold>Spain</bold>: Barcelona: Bruguers, 25 May 1984, <italic>C. Blanché</italic> (BCN 41111); Garraf massif, Gavà, Ermita de Bruguers, siliceous rocks, 265 m alt., 6 May 2015, <italic>L. Sáez LS-7626</italic> (L. Sáez, herb. pers.); Cervelló, Can Riera, 350 m alt., 9 May 2015, <italic>D. Carrera &amp; L. Sáez LS-7629</italic> (L. Sáez, herb. pers.); Torrelles de Llobregat, Roca Plana NE from Turó de la Bruguera, 280 m alt., 23 Apr 2016, <italic>L. Sáez LS-7706</italic> (L. Sáez, herb. pers.); Gavà, Roca del Barret, 23 Apr 2016, <italic>L. Sáez</italic> (L. Sáez, herb. pers.); ibidem, 26 May 2016, <italic>L. Sáez LS-7707</italic> (L. Sáez, herb. pers.); ibidem, 29 Apr 2021, <italic>L. Sáez</italic> (herb. pers.); between castell d’Eramprunyà and Bruguers, 26 May 2016, <italic>L. Sáez</italic> (herb. pers.). <bold>Tunisia</bold>: Tabarka, maritime sands, March 2017, <italic>R. El Mokni</italic> (L. Sáez, herb. pers.; R. El Mokni, herb. pers.).</p></tp:treatment-sec><ref-list><ref id="B16"><mixed-citation xmlns:xlink="http://www.w3.org/1999/xlink" xlink:type="simple"><person-group><name name-style="western"><surname>Peruzzi</surname><given-names>L</given-names></name><name name-style="western"><surname>Carta</surname><given-names>A</given-names></name></person-group> (<year>2013</year>) <article-title>A taxonomic revision of <italic><tp:taxon-name><tp:taxon-name-part taxon-name-part-type="genus">Silene</tp:taxon-name-part><tp:taxon-name-part taxon-name-part-type="species">nocturna</tp:taxon-name-part></tp:taxon-name></italic> species complex (<tp:taxon-name><tp:taxon-name-part taxon-name-part-type="genus">Caryophyllaceae</tp:taxon-name-part></tp:taxon-name>) in Italy.</article-title><source>Phytotaxa</source><volume>88</volume>(<issue>3</issue>): <fpage>38</fpage>–<lpage>48</lpage>. <ext-link xlink:type="simple" ext-link-type="doi" xlink:href="10.11646/phytotaxa.88.3.1">https://doi.org/10.11646/phytotaxa.88.3.1</ext-link></mixed-citation></ref><ref id="B4"><mixed-citation xmlns:xlink="http://www.w3.org/1999/xlink" xlink:type="simple"><person-group><name name-style="western"><surname>Bosch</surname><given-names>M</given-names></name><name name-style="western"><surname>Sáez</surname><given-names>L</given-names></name><name name-style="western"><surname>Simon</surname><given-names>J</given-names></name><name name-style="western"><surname>Blanché</surname><given-names>C</given-names></name></person-group> (<year>2019</year>) <article-title>Karyological study of some E Iberian threatened plants.</article-title><source>Flora Mediterranea</source><volume>29</volume>: <fpage>321</fpage>–<lpage>328</lpage>. <ext-link xlink:type="simple" ext-link-type="doi" xlink:href="10.7320/FlMedit29.321">https://doi.org/10.7320/FlMedit29.321</ext-link></mixed-citation></ref></ref-list></tp:taxon-treatment>
