# Supplementary material for: ﻿Re-establishment of Sileneneglecta Ten. (Caryophyllaceae) with taxonomic notes on some related taxa
Source: PhytoKeys. 2022 May 11;195:143–60. doi: 10.3897/phytokeys.195.81370 (PMC9848993; doi:10.3897/phytokeys.195.81370)
Supplement: XML Treatment for Silene nocturna [file phytokeys.195.81370-treatment2.xml]

<!DOCTYPE tp:taxon-treatment
  PUBLIC "-//TaxonX//DTD Taxonomic Treatment Publishing DTD v0 20100105//EN" "tax-treatment-NSO.dtd">
<tp:taxon-treatment xmlns:tp="http://www.plazi.org/taxpub"><tp:treatment-meta><kwd-group><label>Taxon classification</label><kwd>
                <named-content content-type="kingdom">Plantae</named-content>
              </kwd><kwd>
                <named-content content-type="order">Caryophyllales</named-content>
              </kwd><kwd>
                <named-content content-type="family">Caryophyllaceae</named-content>
              </kwd></kwd-group><mixed-citation publication-type="journal"><person-group><name><surname>Sáez</surname><given-names>Llorenç</given-names></name><name><surname>Mesbah</surname><given-names>Melilia</given-names></name><name><surname>López-Alvarado</surname><given-names>Javier</given-names></name><name><surname>Bacchetta</surname><given-names>Gianluigi</given-names></name><name><surname>El Mokni</surname><given-names>Ridha</given-names></name><name><surname>Peruzzi</surname><given-names>Lorenzo</given-names></name><name><surname>Oxelman</surname><given-names>Bengt</given-names></name></person-group><article-title>﻿Re-establishment of <italic><tp:taxon-name><tp:taxon-name-part taxon-name-part-type="genus" reg="Silene">Silene</tp:taxon-name-part><tp:taxon-name-part taxon-name-part-type="species" reg="neglecta">neglecta</tp:taxon-name-part></tp:taxon-name></italic> Ten. (<tp:taxon-name><tp:taxon-name-part taxon-name-part-type="genus" reg="Caryophyllaceae">Caryophyllaceae</tp:taxon-name-part></tp:taxon-name>) with taxonomic notes on some related taxa</article-title><source>PhytoKeys</source><day>11</day><month>05</month><year>2022</year><volume>195</volume><fpage>143</fpage><lpage>160</lpage><pub-id pub-id-type="doi">10.3897/phytokeys.195.81370</pub-id></mixed-citation></tp:treatment-meta><tp:nomenclature><label>﻿</label><tp:taxon-name>
              <object-id xmlns:xlink="http://www.w3.org/1999/xlink" content-type="arpha" xlink:type="simple">F4651A48-134F-5C79-ABCA-FDD3E52DA392</object-id>
              <tp:taxon-name-part taxon-name-part-type="genus" reg="Silene">Silene</tp:taxon-name-part>
              <tp:taxon-name-part taxon-name-part-type="species" reg="nocturna">nocturna</tp:taxon-name-part>
            </tp:taxon-name><tp:taxon-authority>L.</tp:taxon-authority></tp:nomenclature><tp:treatment-sec sec-type="material" id="SECID0EXRBG"><title>Specimens examined.</title><p><bold>Algeria</bold>: Batna: Campus Batna II, 14 Apr 2019, <italic>F. Bekdouche</italic> (GB); Bouira: Crête Rouge, 23 Apr 2017, <italic>M. Mesbah</italic> (ENSA); Bechloul devant la porte du lycée (Bouira), 17 Dec 2019, <italic>M. Mesbah</italic> (GB); W Sétif, a 800 m de Tizi N'Bechar, Apr 2019 <italic>F. Bekdouche</italic> (GB); Tlemcen, May 2018, <italic>B. Babali</italic> (ENSA); forèt de Remchi - Tlemcen, 1 June 2018, <italic>B. Babali</italic> (GB); Bejaia, Melbou 16 Apr 2019, <italic>M. Mesbah</italic> (GB). <bold>Croatia</bold>: Starigrad, Paklenica, 2 m alt., 27 Apr 2013, <italic>L. Peruzzi</italic> (PI). <bold>France</bold>: Bouches du Rhône: Marseille, 9 May 1866, <italic>Linder</italic> (BC135145); Garlaban, 19 May 1971, <italic>R. Roncart</italic> (BC803193); Corsica: Corse-du-Sud: Bonifacio, sémaphore de Pertusato, along the path, 85 m alt., sandy beach, 28 Apr 2008, <italic>B. Frajman &amp; P. Schönswetter</italic> (GB); Hérault: Maguelone, Montpellier, lungo la strada che porta alla cathédrale Saint-Pierre-et-Saint-Paul de Maguelone, 2 m alt., 11 June 2016, <italic>F. Roma-Marzio 379/2, G. Astuti, M. D’Antraccoli &amp; L. Peruzzi</italic> (PI); <bold>Greece</bold>: Nomos Fokidas, About 5 km W Galaxidia, 5 May 1984 <italic>B. Oxelman &amp; L. Tollsten</italic> (GB); Nomos Arkadias, Mount Parnon, 600–700 m alt., 29 Apr 1985, <italic>B. Oxelman &amp; L. Tollsten</italic> (GB); Delfi, roadside in Parnassidos Province of Fokidos, 6 May 1984, <italic>B. Oxelman</italic> (GB-0194077). <bold>Iran</bold>: Gilan Province, <italic>Mozaffarian</italic> (TUH6771). <bold>Italy</bold>: Basilicata: Potenza in pascuis, 50–850 m alt., 13 May 1928, <italic>Gavioli</italic> (BC8926); Calabria: Tarsia (Cosenza), 156 m alt., May 2017, <italic>G. Fasano</italic> (PI, sub <italic><tp:taxon-name><tp:taxon-name-part taxon-name-part-type="genus" reg="Silene">S.</tp:taxon-name-part><tp:taxon-name-part taxon-name-part-type="species" reg="mutabilis">mutabilis</tp:taxon-name-part></tp:taxon-name></italic>); Campania: Parco Archeologico di Carbonara, Aquilonia, 600–675 m alt., 3 June 2015, <italic>G. Astuti, L. Peruzzi &amp; F. Roma-Marzio</italic> (PI); Tuscany: Monte Pisano, Annunziata, 25 m alt., 11 May 2010, <italic>L. Peruzzi, B. Pierini &amp; G. Bedini</italic> (PI); Isola di Capraia, 32TNN67.67, 242 m alt., 1 Apr 2012 <italic>L. Peruzzi &amp; G. Gestri</italic> (PI); Rosignano Marittimo (Livorno), Castiglionello, 15 June 2016, <italic>L. Peruzzi</italic> (PI, sub <italic><tp:taxon-name><tp:taxon-name-part taxon-name-part-type="genus" reg="Silene">S.</tp:taxon-name-part><tp:taxon-name-part taxon-name-part-type="species" reg="mutabilis">mutabilis</tp:taxon-name-part></tp:taxon-name></italic>). <bold>Morocco</bold>: Tangier-Tetouan: pr. Zinnat, inter Tandja &amp; Tetouan, 28 May 1930, <italic>Font Quer</italic> (BC110896). <bold>Spain</bold>: Balearic Islands: Cabrera, camino de sa Vicaria, 27 July 1947, <italic>Palau Ferrer</italic> (MA31038); Cabrera, Es Penyal Blanc, 3 Apr 1948, <italic>P. Ferrer</italic> (BC104070); Formentera, La Mola, 1918, <italic>Gros</italic> (BC110894); Eivissa, Santa Eulàlia, 2 June 1918, <italic>Gros</italic> (BC 110897); Pla de Vila, 15 May 1919, <italic>Font Quer</italic> (BC110902); Mallorca, Bellver, pr. Palma, 12 May 1920, <italic>Font Quer</italic> (BC110901); Mallorca, Lluc, Clot d’Albarca, s.d., [Bonafè] (HJBS 1243); Mallorca, Palma towards Secar de la Real, 45 m alt., 2 June 2013, <italic>L. Sáez, LS-7382</italic> (L. Sáez, herb. pers.); Menorca, Ciutadella, Montefi, en el km 43 de la carretera, 31TEE7328, 40 m alt., 30 Apr 1951, <italic>P. Montserrat</italic> (JACA36851); Ciutadella, Torre del Ram, 31TEE6929, 40 m alt., 16 Apr 1957, <italic>P. Montserrat</italic> (JACA297519); Menorca, Trabaluger, bajando de Son Olivar, 60–70 m alt., 22 Apr 1957, <italic>P. Montserrat</italic> (JACA297520, JACA 297521); Menorca, Algaiarens, 23 Apr 1993, <italic>P. Fraga</italic> (L. Sáez, herb. pers.); Menorca, Arenal de Salomó, 11 June 1993, <italic>P. Fraga</italic> (L. Sáez, herb. pers.); Barcelona: Hospitalet de Llobregat, 26 Apr 1872, <italic>A.C. Costa</italic> (BC614253); Maresme, Camí Geganta, 7 Apr 1936, <italic>P. Montserrat</italic> (BC609200); Turó de Santa Margarida, Cànoves i Samalús, 350 m alt., 11 Apr 2015, <italic>L. Sáez LS-7604</italic> (L. Sáez, herb. pers.); Sant Feliu de Codines, towards Sot de l’Ullar, 460 m alt., grassland, siliceous rocks, 22 Apr 2016, <italic>L. Sáez</italic> (L. Sáez, herb. pers.); Viladecans, davant Parc de Can Guardiola, 31TDF1574, 3 May 2021, <italic>A. Salvat</italic> (L. Sáez, herb. pers.); Sant Feliu de Codines, Roques d’en Pere Pericó, 550 m alt., 29 May 2021, <italic>L. Sáez LS-7910</italic> (L. Sáez, herb. pers.); Castelló: Cami de Villareal, May 1954, <italic>M. Calduch</italic> (BC128966); Girona Province, Sant Julià de Llor, 31 May 1920, s.r. (BC8927); Jaén: Albandes, márgenes del camino a Torres, 7 June 1925, <italic>Cuatrecasas</italic> (BC8897); Huesca: Salto de Roldan, YM1581, 1000 m alt., 19 July 1980, <italic>J.M. Martí</italic> (BC922231); La Almunia del Romeral, YM2476, 620 m alt., 3 May 1981, <italic>J.M. Montserrat</italic> (BC922230 sub <tp:taxon-name><tp:taxon-name-part taxon-name-part-type="genus" reg="Silene">S.</tp:taxon-name-part><tp:taxon-name-part taxon-name-part-type="species" reg="nocturna">nocturna</tp:taxon-name-part><tp:taxon-name-part taxon-name-part-type="infraspecific-rank">subsp.</tp:taxon-name-part><tp:taxon-name-part taxon-name-part-type="subspecies" reg="neglecta">neglecta</tp:taxon-name-part></tp:taxon-name>); Málaga: plaza Adnana, waste land, 15 Apr 1968, <italic>Strandhede &amp; al. 45</italic> (GB); Navarra: Unzue, Puerto del Carrascal, 590 m alt., 22 May 1988, <italic>I. Aizuru &amp; P. Catalán</italic> (BC834596); Tarragona: Coll de Balaguer, Hospitalet de l’Infant, 27 Apr 1974, <italic>R. Folch &amp; E. Velasco</italic> (BC627072). <bold>Tunisia</bold>: Bizerta, 5 March 2017, <italic>R. El Mokni</italic> (L. Sáez, herb. pers.; R. El Mokni, herb. pers.); Melloula, 7 March 2017, <italic>R. El Mokni</italic> (L. Sáez, herb. pers.; R. El Mokni, herb. pers.); Monastir, 25 March 2017, <italic>R. El Mokni</italic> (L. Sáez, herb. pers.; R. El Mokni, herb. pers.); Tabarka, 7 March 2017, <italic>R. El Mokni</italic> (L. Sáez, herb. pers.; R. El Mokni, herb. pers.); Tabarka, Kroumiria, 1 May 2018, <italic>R. El Mokni</italic> (L. Sáez, herb. pers.; R. El Mokni, herb. pers.). <bold>Turkey</bold>: Mugla: road Mugla-Marmaris, 12 km N of Marmaris, 4 May 1988, <italic>B. Oxelman</italic> (GB). <bold>Unknown origin</bold>: Herb. Linn. No. 583.8 (LINN; lectotype).</p></tp:treatment-sec></tp:taxon-treatment>
